# Supplementary material for: A Training Programme for Developing Social and Personal Resources and Its Effects on the Perceived Stress Level in Adults in Daily Life—Study Protocol for a Prospective Cohort Study
Source: Int J Environ Res Public Health. 2022 Dec 28;20(1):523. doi: 10.3390/ijerph20010523 (PMC9819783; doi:10.3390/ijerph20010523)
Supplement: Supplementary file 1 [file ijerph-20-00523-s001.zip]

Archive with 1 entries (1 files):
- ijerph-1968395-supplementary.pdf
